# Supplementary material for: Shedding Light on Heavy Metal Contamination: Fluorescein-Based Chemosensor for Selective Detection of Hg2+ in Water
Source: Int J Mol Sci. 2024 Mar 10;25(6):3186. doi: 10.3390/ijms25063186 (PMC10970617; doi:10.3390/ijms25063186)
Supplement: Supplementary file 1 [file ijms-25-03186-s001.zip]

Archive with 1 entries (1 files):
- ijms-2899313-supplementary.pdf
